# Supplementary material for: Continuous In-Situ Polymerization of Complex-Based Films for High-Performance Electrochromic Devices
Source: Molecules. 2025 Feb 27;30(5):1099. doi: 10.3390/molecules30051099 (PMC11902238; doi:10.3390/molecules30051099)
Supplement: Supplementary file 1 [file molecules-30-01099-s001.zip]

Archive with 1 entries (1 files):
- molecules-3474583-supplementary.pdf
